# Supplementary material for: Current–Voltage Characteristics and Solvent Dissociation of Bipolar Membranes in Organic Solvents
Source: Membranes (Basel). 2022 Dec 7;12(12):1236. doi: 10.3390/membranes12121236 (PMC9781749; doi:10.3390/membranes12121236)
Supplement: Supplementary file 1 [file membranes-12-01236-s001.zip]

Archive with 1 entries (1 files):
- membranes-2063159-supplementary.pdf
